# Supplementary material for: Merging Grubbs second-generation catalyst with photocatalysis enables Z-selective metathesis of olefins: scope, limitations, and mechanism
Source: Chem Sci. 2022 Sep 22;13(41):12065–70. doi: 10.1039/d2sc03961c (PMC9600307; doi:10.1039/d2sc03961c)
Supplement: SC-013-D2SC03961C-s002 [file SC-013-D2SC03961C-s002.xyz]

26
Coordinates from ORCA-job estilbene_trip
  C   -0.00094817631175     -1.33067526281337     -2.82500109501458
  H   -0.00382861269842     -2.34161672421617     -2.43595237865352
  C   0.00074351716937     -1.11361612067074     -4.17871736388390
  H   -0.00104795725883     -1.95650484585323     -4.85841455139867
  C   0.00455780963142      0.19444623190387     -4.69130400353869
  H   0.00617918432967      0.36207937764292     -5.76019601727181
  C   0.00645018847156      1.27737616055026     -3.80642583051795
  H   0.00951796908056      2.28697751824876     -4.19843469026588
  C   0.00460829234291      1.07950838523265     -2.44434461046609
  H   0.00618497733512      1.93541511320974     -1.78500652636278
  C   0.00093198329032     -0.24321065627894     -1.89042775013686
  C   -0.00079029250791     -0.50347831321522     -0.52559943309179
  H   -0.00335545622508     -1.54382322786327     -0.22864196573154
  C   0.00095826131890      1.33066852732343      2.82498275847288
  H   0.00384764285618      2.34160534303941      2.43592134470889
  C   -0.00072758801381      1.11363007923042      4.17870209437933
  H   0.00107682028482      1.95653239906448      4.85838193345953
  C   -0.00455666704047     -0.19442295757974      4.69131032818513
  H   -0.00616632180957     -0.36204240092531      5.76020461751070
  C   -0.00646484118120     -1.27736615347331      3.80644771259435
  H   -0.00954615341101     -2.28696265417420      4.19846815659338
  C   -0.00462895048175     -1.07951745282488      2.44436268074413
  H   -0.00622221778395     -1.93543273498124      1.78503525851443
  C   -0.00093625456757      0.24319228537113      1.89042466346596
  C   0.00079261386835      0.50344632429710      0.52559401883396
  H   0.00337122931214      1.54378975975544      0.22863164887140
