# Supplementary material for: Merging Grubbs second-generation catalyst with photocatalysis enables Z-selective metathesis of olefins: scope, limitations, and mechanism
Source: Chem Sci. 2022 Sep 22;13(41):12065–70. doi: 10.1039/d2sc03961c (PMC9600307; doi:10.1039/d2sc03961c)
Supplement: SC-013-D2SC03961C-s003 [file SC-013-D2SC03961C-s003.xyz]

94
Coordinates from ORCA-job PSorga_gs
  N   4.70149077557222      7.11702771852969     19.29559311659975
  N   4.00236576157876     10.56279568661473     19.57915519595789
  N   2.94786293597020     13.67835345118566     18.29604746065401
  N   2.16618997282041     11.97097102655059     15.32914191182824
  N   2.75471651580231      9.41206241757282     14.21412403939510
  N   3.97221540618198      7.45014074042472     15.87220334186294
  C   3.94243596773088      9.00668717424193     17.71658712287564
  C   3.69447792957606     10.27854069543847     18.24611615503256
  C   3.13139784717526     11.26098067450199     17.42292145664667
  C   2.77637946094856     10.97012256837240     16.09235046959160
  C   3.06242218624521      9.70072468108599     15.55061158433193
  C   3.66696306342785      8.72254767220737     16.36623800345147
  C   4.37444798386687      7.96086793908826     18.58411656720691
  C   3.01954293734823     12.59739777800263     17.90668022462161
  C   5.28340306203116     10.52072811696742     20.14951962725556
  C   6.50400089174536     10.24665137650026     19.55135137586419
  H   6.57769815311449     10.00694865735868     18.49986114710775
  C   7.63654079316311     10.29115211997238     20.35296319348214
  H   8.60178225007396     10.07208557668111     19.91596203170308
  C   7.55162737850774     10.60962473923588     21.71229899010791
  H   8.45310275175390     10.63248975904681     22.30998390291126
  C   6.32808752568272     10.90047740127962     22.29772072207432
  H   6.26800509355059     11.15995335410417     23.34679778891955
  C   5.17718407241864     10.85843506847602     21.51471730627744
  C   3.77743464269677     11.11148958472722     21.78409885515465
  C   3.06901187219809     11.46149033790501     22.93090762559035
  H   3.58642921538291     11.61128876859891     23.86981541933487
  C   1.69264319495791     11.61375429185822     22.85294188015988
  H   1.13171499165085     11.89029853917229     23.73567520719579
  C   1.01780528779756     11.40887785471747     21.64530941443477
  H   -0.05673907778469     11.53055826172596     21.60648606313786
  C   1.70162999426528     11.05681399913603     20.48932687534200
  H   1.17243310990016     10.89218022851903     19.56132918590925
  C   3.07934205224889     10.92255430605130     20.57305301426905
  C   0.88732390542212     12.49948736307002     15.59788937544497
  C   0.07333520467713     12.31854019669557     16.70611667510950
  H   0.39601546939910     11.74477271325799     17.56210217315558
  C   -1.18454167025883     12.90779642063817     16.68722445952595
  H   -1.83478296361343     12.78841454546107     17.54396829056849
  C   -1.61871354110757     13.65552229754119     15.58882406062498
  H   -2.60232567397357     14.10514103637652     15.60566569022627
  C   -0.80061473184112     13.82463026624793     14.48066916693954
  H   -1.14389293740963     14.39239032165529     13.62543932912462
  C   0.46361665131628     13.24171828475105     14.47680034071290
  C   1.52426707378948     13.17591615296600     13.49323859656912
  C   1.68210790804355     13.71042133510272     12.21750985575106
  H   0.89804485350342     14.30994536173559     11.77325575813596
  C   2.85758035165925     13.46011908705708     11.52454612687437
  H   2.98851087118791     13.85988180283756     10.52805763289421
  C   3.88336902789792     12.70732800009159     12.10500746185430
  H   4.79695270166016     12.53022658853277     11.55300685709321
  C   3.75241625996121     12.17658319688910     13.38035095832376
  H   4.55471358786002     11.60640775110662     13.82333160141833
  C   2.55749356599808     12.39355601936339     14.04731782193320
  C   1.47637462115228      9.45177327708975     13.63672633080071
  C   0.24917743750173      9.71554925614342     14.22540293402500
  H   0.15919497486222      9.95934764649171     15.27304124733774
  C   -0.87828139120374      9.67029482586351     13.41645923887845
  H   -1.84430484536193      9.89315618599586     13.84959377679109
  C   -0.78590772235440      9.34739979097994     12.05912475736659
  H   -1.68315790963138      9.32379333965220     11.45494338375961
  C   0.44190684294554      9.05094574629281     11.48498530723159
  H   0.50995465594508      8.78230626709974     10.43864547186505
  C   1.58668641690779      9.09949254340916     12.27534565363342
  C   2.98396457629745      8.83013566248819     12.01639707515204
  C   3.69206583672583      8.46442172325322     10.87493508094757
  H   3.17413214412399      8.30203135376868      9.93834034182121
  C   5.06897158830081      8.31532340736510     10.95451768626303
  H   5.63010625381898      8.02241886951291     10.07706906426662
  C   5.74297433000077      8.54967531135651     12.15707764690733
  H   6.81813177083941      8.43601721590157     12.20113203745272
  C   5.05776754338804      8.92349145660326     13.30521077344489
  H   5.59366367031589      9.11164024450721     14.22280688087377
  C   3.67816518832507      9.03546996368497     13.22667629604289
  C   5.27795562853552      6.93716779829140     15.74657289254458
  C   6.47806606021857      7.45431841158522     16.21071144378030
  H   6.51782806209147      8.35560701010012     16.80519120657160
  C   7.64418825831922      6.77326288945322     15.88513749001335
  H   8.59231923497613      7.15205822549038     16.24276680467296
  C   7.61214260141086      5.60708310935328     15.11527961904218
  H   8.53712604681173      5.09760722282662     14.88116577854889
  C   6.40742399569026      5.09931157328587     14.65108071315924
  H   6.38536535364413      4.20261842590459     14.04532125218241
  C   5.22624330234677      5.76616614551254     14.96290067454159
  C   3.83878215504844      5.54578175297422     14.61230890089526
  C   3.18011342839929      4.55886225885664     13.88348338771389
  H   3.73603812886935      3.74630675821719     13.43390736713644
  C   1.80165089322527      4.63269739290476     13.74493668209294
  H   1.27729706210921      3.87678412529432     13.17536979393951
  C   1.07728872510948      5.66723263812070     14.34589813792882
  H   0.00159505554443      5.70400557470307     14.23429182654783
  C   1.71243454153590      6.65465169421694     15.08622863954701
  H   1.14247083537035      7.44244287741843     15.55519435785810
  C   3.09327273407214      6.59476072080159     15.18688553785189
