# Supplementary material for: Merging Grubbs second-generation catalyst with photocatalysis enables Z-selective metathesis of olefins: scope, limitations, and mechanism
Source: Chem Sci. 2022 Sep 22;13(41):12065–70. doi: 10.1039/d2sc03961c (PMC9600307; doi:10.1039/d2sc03961c)
Supplement: SC-013-D2SC03961C-s005 [file SC-013-D2SC03961C-s005.xyz]

52
Coordinates from ORCA-job PCy3
  P   -0.73156016126842      5.81598166877674     -2.39192316084785
  C   -1.83386093663014      3.37740009718859     -1.20533612949148
  C   -1.87534325221377      1.84773460013011     -1.27187674747962
  C   -0.48502145735924      1.24391948492762     -1.07238834844321
  C   0.52124143419860      1.82169479519034     -2.06838000900184
  C   0.55084080192320      3.35183888762133     -2.01731370504445
  C   -0.84723403541889      3.95242587812062     -2.22546323838765
  C   -2.60870619950928      7.83222582021863     -2.82621996790799
  C   -4.04365080274321      8.28889055000501     -3.09669375728548
  C   -4.62454949139599      7.59162927827522     -4.32664254294284
  C   -4.52972752678992      6.07207062354926     -4.19412302902219
  C   -3.09669034406614      5.61385484751379     -3.90707509049419
  C   -2.51566912848690      6.30745064960115     -2.66731738469977
  C   -1.56466210162428      6.55397789992882      0.33376562653532
  C   -1.08898221958483      6.92327214412526      1.74248198698252
  C   -0.22440826529168      8.18350728412040      1.72669825420596
  C   0.95492633993115      8.02765151668882      0.76661843283771
  C   0.48967572615614      7.63972685819664     -0.63857209466303
  C   -0.38042545234027      6.37204142333037     -0.62374947675671
  H   -2.83483520240212      3.78259770130877     -1.36634819343008
  H   -1.53146038271380      3.67870501461277     -0.19833233998605
  H   -2.56980713995654      1.45807238430411     -0.52268297861364
  H   -2.26555591345221      1.54278337429569     -2.24965057707526
  H   -0.14485729737024      1.46020501863360     -0.05263402177733
  H   -0.52713640149106      0.15527428134538     -1.16253022947391
  H   0.25193453366384      1.50209792307221     -3.08146175912080
  H   1.51999225066898      1.42228202569264     -1.87177222918541
  H   0.94204121791166      3.66414220439762     -1.04320232268907
  H   1.24012833023194      3.74332286004865     -2.76898474339433
  H   -1.17635280545590      3.63834231762888     -3.22295819245925
  H   -2.22282479213291      8.33258685008536     -1.93704219906342
  H   -1.96401361747947      8.13991364023193     -3.65703786737342
  H   -4.07157728557000      9.37432825144175     -3.22547131056599
  H   -4.66446285920745      8.05901045538603     -2.22313413059254
  H   -5.66320401395728      7.89443463673755     -4.48191541194817
  H   -4.06771311644784      7.91058938856395     -5.21502541674966
  H   -4.89824069544953      5.58743169943952     -5.10246560294991
  H   -5.18116975141460      5.74147898728779     -3.37713458574909
  H   -2.46139621601742      5.83623193645904     -4.77215665532920
  H   -3.08386284861900      4.52968770430132     -3.78101626100408
  H   -3.11666292956267      6.01471826456741     -1.80159448695063
  H   -2.21664384778858      7.35296601612462     -0.03216828340202
  H   -2.17404864931576      5.65157031247093      0.37566610732188
  H   -0.50706314188555      6.09074115343465      2.15505946951919
  H   -1.95067215520411      7.06137170955958      2.40127851192911
  H   -0.83882181528443      9.03355909076412      1.40738216556240
  H   0.13077883152451      8.41586068091667      2.73396425321998
  H   1.53784047458188      8.95181566037095      0.72568549254018
  H   1.62761465295463      7.24972132277519      1.14747530907963
  H   1.34853292165957      7.48876433573478     -1.29545610645682
  H   -0.08456165150223      8.46693864101474     -1.07052122462731
  H   0.24307738899762      5.56313684948291     -0.22439679729812
