# Supplementary material for: Merging Grubbs second-generation catalyst with photocatalysis enables Z-selective metathesis of olefins: scope, limitations, and mechanism
Source: Chem Sci. 2022 Sep 22;13(41):12065–70. doi: 10.1039/d2sc03961c (PMC9600307; doi:10.1039/d2sc03961c)
Supplement: SC-013-D2SC03961C-s006 [file SC-013-D2SC03961C-s006.xyz]

16
Coordinates from ORCA-job styrene
  C   0.51431236279129     -0.06627467996403      1.97945080086005
  C   -0.35176660519678      0.11590353232952      2.97499695561736
  H   -1.40074222026838      0.32424316158768      2.80386708045078
  H   -0.02869572470434      0.07031513741840      4.00637233241106
  H   1.55550815894496     -0.24731569789517      2.23100701749283
  C   0.22868230104694     -0.03543405618061      0.54075171638526
  C   -1.07257260474854     -0.02257045062135      0.02317458935839
  H   -1.91906069228318     -0.05780139910833      0.69634962759971
  C   -1.29286862510453      0.01762616723560     -1.34382682352870
  H   -2.30680966554387      0.02283618344926     -1.72348592412963
  C   -0.21935248070722      0.04382018588201     -2.23056812477931
  H   -0.39519152686563      0.07392180292251     -3.29838918936547
  C   1.07729350877062      0.02333982568284     -1.73392071138884
  H   1.92023156592100      0.03911598100277     -2.41299372565525
  C   1.29583204709256     -0.01945741805963     -0.36309831619108
  H   2.30945520085511     -0.03454027568145      0.01947669486284
