# Supplementary material for: Merging Grubbs second-generation catalyst with photocatalysis enables Z-selective metathesis of olefins: scope, limitations, and mechanism
Source: Chem Sci. 2022 Sep 22;13(41):12065–70. doi: 10.1039/d2sc03961c (PMC9600307; doi:10.1039/d2sc03961c)
Supplement: SC-013-D2SC03961C-s007 [file SC-013-D2SC03961C-s007.xyz]

16
Coordinates from ORCA-job styrene_trip
  C   0.55478908174300      0.08916679836849      1.93126878744230
  C   -0.44564483510835      0.08516345533400      2.98382221914437
  H   -0.84360925231945      1.00865453403869      3.39238032454564
  H   -0.77778481165562     -0.83872279187437      3.44672920596764
  H   1.60341070477064      0.13340136284602      2.22406689856304
  C   0.28218648043661      0.03901564046183      0.54772623541115
  C   -1.04315175628005     -0.02233964832326      0.04453317115177
  H   -1.86682850494998     -0.02937147979658      0.74696694953016
  C   -1.28546377599681     -0.07327811334159     -1.31338553010430
  H   -2.30543219524418     -0.12092753694966     -1.67420173678695
  C   -0.22842841209201     -0.06434376643593     -2.22491029168243
  H   -0.42496965877130     -0.10494691714194     -3.28842602427052
  C   1.08500801036271     -0.00247355794621     -1.75368681389857
  H   1.90939779139030      0.00565195080207     -2.45577033196086
  C   1.33999063846133      0.04785149935902     -0.39887981612044
  H   2.36078549525316      0.09522657059943     -0.03906924693202
