# Supplementary material for: Merging Grubbs second-generation catalyst with photocatalysis enables Z-selective metathesis of olefins: scope, limitations, and mechanism
Source: Chem Sci. 2022 Sep 22;13(41):12065–70. doi: 10.1039/d2sc03961c (PMC9600307; doi:10.1039/d2sc03961c)
Supplement: SC-013-D2SC03961C-s009 [file SC-013-D2SC03961C-s009.xyz]

26
Coordinates from ORCA-job zstilbene_gs
  C   -3.43640816453115     -0.19686079380548     -1.35794042606031
  C   -2.25005702044488     -0.92267484393118     -1.41364910568521
  C   -1.34087332291154     -0.86187762952915     -0.36892966483249
  C   -1.59685550978335     -0.07052630133685      0.75688171229502
  C   -2.80644561539962      0.63024204053841      0.81228088387618
  C   -3.71318728885685      0.57800471480147     -0.23818484793814
  H   -4.14394637558929     -0.24551053676994     -2.17603057870500
  H   -2.03546321852481     -1.54319417086710     -2.27462736324266
  H   -0.42508001610441     -1.43379771948716     -0.41788696201170
  H   -3.03030454089639      1.22869228511182      1.68755786260281
  H   -4.63863951554241      1.13678260370001     -0.17966629762054
  C   -0.67008977315420     -0.00258460077879      1.89617262344278
  H   -1.15389514099336      0.03539528814280      2.86777926918214
  C   0.67008760383539      0.00253758899628      1.89616985501785
  H   1.15389917249341     -0.03544148411365      2.86777339424572
  C   1.59684882439664      0.07049496898957      0.75687512843582
  C   2.80647017841763     -0.63021834707347      0.81228902134346
  C   1.34083314371674      0.86181587751151     -0.36895205074852
  C   3.71321874268188     -0.57794532975774     -0.23816893075886
  H   3.03035530453567     -1.22864395527294      1.68757557631023
  C   2.25002733005575      0.92265255429599     -1.41366017418120
  H   0.42501657362109      1.43369729955547     -0.41791812320727
  C   3.43641552095756      0.19689991388973     -1.35793133733993
  H   4.63869899098776     -1.13667537762638     -0.17963531442334
  H   2.03541245231366      1.54315491071485     -2.27464534258111
  H   4.14396166471911      0.24558104410192     -2.17601280741572
