# Supplementary material for: Merging Grubbs second-generation catalyst with photocatalysis enables Z-selective metathesis of olefins: scope, limitations, and mechanism
Source: Chem Sci. 2022 Sep 22;13(41):12065–70. doi: 10.1039/d2sc03961c (PMC9600307; doi:10.1039/d2sc03961c)
Supplement: SC-013-D2SC03961C-s010 [file SC-013-D2SC03961C-s010.xyz]

26
Coordinates from ORCA-job zstilbene_trip
  C   -3.79935418456254     -0.44833272794660     -1.14046763042347
  C   -2.60526758527744     -1.16572840628168     -1.23061789613084
  C   -1.56980402505426     -0.92227262455878     -0.35053192126515
  C   -1.69531611044203      0.05989544194597      0.66728554017654
  C   -2.92121308952008      0.77408168002222      0.74059629493217
  C   -3.94625591865642      0.52315298531600     -0.14695337318920
  H   -4.60583385561098     -0.64229611862582     -1.83556839087422
  H   -2.48684568078712     -1.91846003584401     -2.00040935734272
  H   -0.64381457485498     -1.47525320415446     -0.43073094295800
  H   -3.03975143668048      1.52741923040984      1.51057239721615
  H   -4.87107995473207      1.08156941848383     -0.07289479395426
  C   -0.64720458082333      0.33845767005919      1.56656547632634
  H   -0.82302361054152      1.10633103009692      2.31690674796166
  C   0.64720208849588     -0.33842246179021      1.56657128423544
  H   0.82300812279892     -1.10629940304146      2.31691182376388
  C   1.69531974596388     -0.05987495794233      0.66729379510990
  C   2.92119848146455     -0.77409318337663      0.74059258336236
  C   1.56982621061701      0.92230418680807     -0.35051462216212
  C   3.94623883067001     -0.52318869204352     -0.14696704795575
  H   3.03972126425173     -1.52743972994730      1.51056167641458
  C   2.60528727526722      1.16573742574154     -1.23060891482149
  H   0.64385048010266      1.47530930496227     -0.43070308348981
  C   3.79935465587337      0.44830754452068     -1.14047420818879
  H   4.87104646975546     -1.08163401975336     -0.07292274165057
  H   2.48687842587265      1.91847798835853     -2.00039380535898
  H   4.60583255640993      0.64225165858108     -1.83558288973362
