# Supplementary material for: Merging Grubbs second-generation catalyst with photocatalysis enables Z-selective metathesis of olefins: scope, limitations, and mechanism
Source: Chem Sci. 2022 Sep 22;13(41):12065–70. doi: 10.1039/d2sc03961c (PMC9600307; doi:10.1039/d2sc03961c)
Supplement: SC-013-D2SC03961C-s011 [file SC-013-D2SC03961C-s011.xyz]

117
Coordinates from ORCA-job Grubbs_gs
  Ru  -1.05307706504859      0.57135375938311      5.71133763265639
  Cl  0.74217314039806      2.10435246899239      6.30934826591220
  Cl  -2.82703544309467     -1.08974186612997      5.62944315936631
  P   0.50614454181748     -1.27840617321302      5.72847744931387
  N   -2.70246344395407      2.39614821099496      7.52221968696556
  N   -2.75793456375530      3.13621346155736      5.48145039118078
  C   -2.31833170739047      2.13150154657297      6.26009726917270
  C   -3.35745554176694      3.70842426125108      7.66426077710102
  H   -2.69784704543904      4.39693697419101      8.19682021483520
  H   -4.28404078061493      3.61035902102581      8.22879013849846
  C   -3.57829758657026      4.11790979138391      6.21179014815218
  H   -4.62343515859703      4.03202350442740      5.90271626019016
  H   -3.24058207912007      5.13077968233275      5.99920676230172
  C   -2.63767011356490      1.53065374386368      8.65870525697510
  C   -1.64025429112745      1.71117888599180      9.62183952012424
  C   -1.67812939159408      0.91232574117904     10.76455266545090
  H   -0.90074954445021      1.03640740647026     11.51008504994949
  C   -2.68069681299712     -0.02540775329777     10.97555379363910
  C   -3.68056152847654     -0.15152839503046     10.01354809070509
  H   -4.48757072322042     -0.85780134546581     10.17353431056669
  C   -3.69296430938693      0.62674046904676      8.86237677689715
  C   -0.58738630131051      2.77343585425636      9.48531817961499
  H   -0.21822785824594      2.85274004495936      8.46485455999308
  H   0.25856552680450      2.55994242858726     10.13825865395131
  H   -0.98738183121802      3.74842737661891      9.78113595573424
  C   -2.70664740158050     -0.87104505412373     12.22010224917954
  H   -1.86743965973104     -0.63635033988616     12.87497235965657
  H   -2.65543589361403     -1.93445510389479     11.97512196352664
  H   -3.63058468746526     -0.71119844191171     12.78167159137675
  C   -4.83358756999508      0.53043383039324      7.89145416671669
  H   -5.63530984073818     -0.07895345406923      8.30748233350089
  H   -4.50318868451796      0.07557084955823      6.95796726183450
  H   -5.24226713751998      1.51562975295909      7.65672718029959
  C   -2.69080877926216      3.23412725251696      4.06020110067265
  C   -3.62386350461516      2.53503523420707      3.28377030316336
  C   -3.56924283239645      2.68533992487775      1.90270071694012
  H   -4.27423520832637      2.13529705432384      1.28901869049519
  C   -2.62961944070438      3.51269468497509      1.29046932272421
  C   -1.73641529475920      4.20888503631032      2.09469441790290
  H   -0.98676773021879      4.84045852150871      1.63340361015418
  C   -1.74981858212954      4.08795144028964      3.48157314239743
  C   -4.63893471794838      1.63040536792475      3.92106378796371
  H   -5.30903819017583      1.21833287743088      3.16734475739132
  H   -5.24845543602852      2.16534489954898      4.65302345618674
  H   -4.16338393847167      0.79897319612239      4.44508623490049
  C   -2.58712043244653      3.64530908577202     -0.20692276983142
  H   -2.65039448157481      2.66819464298860     -0.68932029557434
  H   -1.66307517279919      4.12175545096112     -0.53358496892370
  H   -3.42399682636086      4.24638836305961     -0.57361125801814
  C   -0.75838510018095      4.83438435554716      4.32580101780785
  H   -1.24209156553495      5.63552177127857      4.89208756083076
  H   0.00789658986160      5.28974477304971      3.69946897671154
  H   -0.27334708212737      4.17306109604589      5.04374882221675
  C   -1.12831765445242      0.68860993141716      3.88075102205826
  H   -2.00181864531703      0.17975574523239      3.46265902012896
  C   -0.28796509848493      1.22219884857508      2.81674703613578
  C   -0.63582118538022      0.87191651449892      1.50177761435765
  H   -1.50497170582815      0.24742937386755      1.34165459748612
  C   0.11266708194940      1.30698239057951      0.41941983410110
  H   -0.16887272038384      1.01712553681942     -0.58483327198187
  C   1.21687766080404      2.12468426042091      0.62816693896164
  H   1.80229972815254      2.47232644482553     -0.21366617928929
  C   1.56859238421650      2.49250792471884      1.92458812552493
  H   2.42912966831799      3.12835624015036      2.09107421598891
  C   0.83346058297165      2.04255469968004      3.00672138924936
  H   1.11248660549003      2.31350288605849      4.01269030356104
  C   -0.02547331108970     -2.81547278437431      4.82734031354630
  H   -0.94156151515792     -3.06816651566699      5.36700844164989
  C   -0.45801173677276     -2.59538158569056      3.37233925172918
  H   0.38825161984970     -2.28669360439095      2.75768356599800
  H   -1.19551529237572     -1.79720706999231      3.33772234214725
  C   -1.06824630038093     -3.87295171808226      2.79136337594208
  H   -1.99738299836150     -4.09574962006667      3.32657401744613
  H   -1.33965505935305     -3.70675359593531      1.74568044399884
  C   -0.11463759647282     -5.06221210875933      2.91003747022697
  H   -0.58644453165964     -5.96999976403125      2.52453803970969
  H   0.76978320015309     -4.88007037044283      2.28812189485706
  C   0.32596048784039     -5.26985520892786      4.35898922760709
  H   1.03982975075193     -6.09549171135508      4.42674246873770
  H   -0.54332409483698     -5.55313807556485      4.96302481406890
  C   0.94570803855404     -3.99777305333844      4.94461805400621
  H   1.86924049121590     -3.77291081069990      4.40480763812686
  H   1.22481653882899     -4.17242063500737      5.98469080528069
  C   2.24043268324251     -0.81733168517052      5.22093678602349
  H   2.27033077664483      0.24123707485094      5.49284021780869
  C   2.44631196904247     -0.90540184369344      3.70288084077262
  H   2.46434702859347     -1.95409459356248      3.39765624859824
  H   1.62296584707981     -0.43275659808918      3.17504850458125
  C   3.76913545615642     -0.25691423507500      3.29565714546304
  H   3.73190962995679      0.81022755134607      3.53620321781066
  H   3.89791128803320     -0.33005662411904      2.21238358963320
  C   4.94628630934148     -0.90588173869992      4.02242892219032
  H   5.04575522641170     -1.94523633704480      3.68848266962708
  H   5.88129385860136     -0.40301535136188      3.76154186587476
  C   4.73866272085686     -0.88094641695281      5.53628160593354
  H   4.75622537420021      0.15768337664939      5.88451855322700
  H   5.55926862530609     -1.39622320847724      6.04266976091282
  C   3.40234029223612     -1.51017239317966      5.94662280100169
  H   3.29543306224414     -1.42546078591375      7.02714653948738
  H   3.41280429673043     -2.57855153778762      5.70997397756406
  C   0.69530150789679     -1.88418684792912      7.47497954004811
  H   1.54927413551341     -2.56707369959547      7.45584632436787
  C   1.02583614828134     -0.73302794876689      8.43378401139671
  H   0.15055743479222     -0.08423112212849      8.51828011218048
  H   1.82645338614329     -0.10267093849864      8.04718030090764
  C   1.38659968795941     -1.27878763695533      9.81605518396792
  H   2.31352375599994     -1.85986069212807      9.74115778083127
  H   1.59185768639492     -0.44989913910897     10.49883532844716
  C   0.26823265471543     -2.15616524307448     10.37974243869122
  H   -0.59124090333304     -1.51897232481779     10.58812773246977
  H   0.57626234358269     -2.60180352267097     11.32959594338089
  C   -0.16320843860198     -3.24442289683472      9.39673609350547
  H   -1.02673791806246     -3.78496393025062      9.79487156865410
  H   0.64164186300650     -3.98021295680626      9.28400677978106
  C   -0.50521546923467     -2.66771485164224      8.01981990094014
  H   -1.37407676670516     -2.00890213367897      8.08956620887063
  H   -0.78844643252996     -3.47848350106315      7.35019899223624
