# Supplementary material for: Merging Grubbs second-generation catalyst with photocatalysis enables Z-selective metathesis of olefins: scope, limitations, and mechanism
Source: Chem Sci. 2022 Sep 22;13(41):12065–70. doi: 10.1039/d2sc03961c (PMC9600307; doi:10.1039/d2sc03961c)
Supplement: SC-013-D2SC03961C-s013 [file SC-013-D2SC03961C-s013.xyz]

65
Coordinates from ORCA-job Grubbs14_trip_from_loose
  Ru  -1.18141949038443      1.23191346965175      5.85782313260872
  Cl  0.81096647144591      2.40944846073742      6.36630971523218
  Cl  -0.77652359757785     -0.99778198034427      6.38987702755982
  N   -3.19253339521563      2.65458158791528      7.46945259738215
  N   -3.35798616525251      3.52688094448693      5.48574835965364
  C   -2.73550220008485      2.59210954459168      6.21390493173591
  C   -4.27116547155954      3.63878836571339      7.64664933072350
  H   -4.06111291778239      4.29151115760415      8.49210653275622
  H   -5.21683138864060      3.12511997760467      7.83470471070432
  C   -4.25316607811827      4.37396254050527      6.30039056081800
  H   -5.23703174939196      4.44492069649609      5.84010661530706
  H   -3.83494211922408      5.37988098719792      6.37649005222679
  C   -2.78815177115010      1.73940984507548      8.49423512604088
  C   -1.80409131339747      2.13807906129572      9.40515996585776
  C   -1.39434189375220      1.21764935255570     10.36399064607952
  H   -0.61857111016609      1.50385283238771     11.06461366263045
  C   -1.93670113790249     -0.06245964036670     10.43218137750209
  C   -2.93047650856423     -0.41348605714401      9.52430987175676
  H   -3.35625754076985     -1.40894906949143      9.55944552390707
  C   -3.36963381533076      0.46842430311942      8.54449306020495
  C   -1.16740660905264      3.49663626907721      9.31994278996986
  H   -0.56644018286374      3.58170000904189      8.41227787629801
  H   -0.51119486201994      3.66385857149553     10.17323442249405
  H   -1.91135599961086      4.29608545654997      9.30610728123935
  C   -1.42292294193266     -1.06255894430402     11.43025713145195
  H   -1.04916384361807     -0.57392112408568     12.33058570175495
  H   -0.59823950654982     -1.63643772844987     10.99824823333895
  H   -2.19998001504799     -1.77114032112253     11.71906250752467
  C   -4.38076633155258      0.02468071261837      7.52507500877969
  H   -4.92903825464000     -0.84568912428769      7.88369964763408
  H   -3.87707397265154     -0.25976719601549      6.59753864990517
  H   -5.10146697799052      0.80737604057725      7.28401942600490
  C   -3.15188937849945      3.78837273258061      4.09709310897149
  C   -4.06198909693260      3.25292577274875      3.17846731707956
  C   -3.83603500882228      3.46996664626009      1.82437365623204
  H   -4.52482024874220      3.04709250226036      1.10206231317401
  C   -2.72957613629394      4.18974024607972      1.37543554197303
  C   -1.85770686429338      4.72094658837110      2.31832462480218
  H   -0.99483550272301      5.28490813881993      1.98482054439257
  C   -2.05007821067377      4.53979811021562      3.68648367476560
  C   -5.21419921065212      2.40294648733314      3.64089021919136
  H   -5.72775251654526      1.95768383299773      2.79036384688806
  H   -5.94875010758401      2.98218881483606      4.20604025071298
  H   -4.87107353267888      1.59819991165056      4.29397040387279
  C   -2.45989348266655      4.34267534676022     -0.09611739895059
  H   -1.93108033735286      3.46550950830430     -0.48102224532307
  H   -1.83492906571639      5.21299760398042     -0.29697348373180
  H   -3.38563622419175      4.44256487198107     -0.66379220640076
  C   -1.06757759257602      5.09907248007906      4.67304671576317
  H   -1.56256459652060      5.50621631113030      5.55550277816860
  H   -0.47738375380249      5.89256689323379      4.21565090094737
  H   -0.38195882237144      4.32361331481860      5.02122840453699
  C   -1.45664117033286      1.16936919165811      4.03524106080737
  H   -2.42518948683638      1.41837007177248      3.60506779612611
  C   -0.47059802328523      0.83055335633119      3.03137246741215
  C   -0.80781160552289      1.01480202385247      1.67786247384622
  H   -1.79406751248469      1.38743597869181      1.43310479861409
  C   0.10604811662212      0.74667177481091      0.67240424634631
  H   -0.16718937517982      0.89980891922301     -0.36430330092934
  C   1.37477225207610      0.27603736151602      0.99780059697963
  H   2.09065973039180      0.06164385343794      0.21425004064538
  C   1.72129599680112      0.07668530282773      2.33209403158042
  H   2.70577658452467     -0.29513050781411      2.58478698991853
  C   0.81512457710604      0.35219885268388      3.34100123305568
  H   1.09024229610965      0.19450470587919      4.37357512144629
