# Supplementary material for: Merging Grubbs second-generation catalyst with photocatalysis enables Z-selective metathesis of olefins: scope, limitations, and mechanism
Source: Chem Sci. 2022 Sep 22;13(41):12065–70. doi: 10.1039/d2sc03961c (PMC9600307; doi:10.1039/d2sc03961c)
Supplement: SC-013-D2SC03961C-s014 [file SC-013-D2SC03961C-s014.xyz]

65
Coordinates from ORCA-job Grubbs14_trip
  Ru  -1.53751181063206      0.69102636354788      5.75369031802940
  Cl  0.53885511540691      1.37894193360843      6.50458618197954
  Cl  -3.13429724482166     -0.99180349342696      5.92246342135532
  N   -2.99460699730538      2.56326753003521      7.49361850532420
  N   -2.99185797882915      3.31790359770555      5.44691144492441
  C   -2.59160085324233      2.31377943478158      6.23746458572662
  C   -3.70654034429041      3.84220953054955      7.62710944616564
  H   -3.14702310259408      4.51612600728961      8.27811074101662
  H   -4.69355318131255      3.68264762613839      8.06126782430019
  C   -3.76996944272498      4.33658373074701      6.17510396495157
  H   -4.78859315353276      4.37234014542488      5.78567059369336
  H   -3.31916064941789      5.31969574921911      6.04299509933598
  C   -2.78738830638152      1.67396061444517      8.59413444188319
  C   -1.63794638009773      1.80087822907699      9.38005486999413
  C   -1.42939421422782      0.86099364752254     10.38803975088067
  H   -0.52626331363177      0.92860745183904     10.98326929998108
  C   -2.33963933024517     -0.15900590233053     10.63981694432610
  C   -3.51233094786335     -0.20411143450625      9.88737754654017
  H   -4.24507753274500     -0.97673829609186     10.08965226986872
  C   -3.76277607452876      0.70435179437601      8.86799719145270
  C   -0.67857555979659      2.94529186825262      9.20862632007539
  H   -0.66271719194394      3.31884473412158      8.18937789284737
  H   0.33581393154241      2.64019584866786      9.46135262574298
  H   -0.95596391000686      3.76688739289060      9.87661102456823
  C   -2.06476784078214     -1.20574271368274     11.68468129922081
  H   -1.29715956920087     -0.87749475577162     12.38576986523643
  H   -1.71442199287694     -2.13000794980644     11.21748141210378
  H   -2.96647471044655     -1.44871965181891     12.24932415393753
  C   -5.06323023078545      0.66775621210613      8.11545624410306
  H   -5.55441660329749     -0.29489383582377      8.24759818182560
  H   -4.91806823498872      0.81912428679832      7.04889737234693
  H   -5.74274652957840      1.44235169356056      8.48596671865264
  C   -2.81462676985403      3.42464508459249      4.03492182889519
  C   -3.74009656499156      2.81414541021750      3.18578268072570
  C   -3.56806606394435      2.97046144896950      1.81419317112082
  H   -4.26808893622213      2.48915202414209      1.14089738818348
  C   -2.51235724311358      3.70958678708738      1.28693011100937
  C   -1.60544978593323      4.29319428785321      2.16562351803827
  H   -0.75401488692454      4.83414705509576      1.77085670523302
  C   -1.73548367437986      4.16061965576844      3.54315067959634
  C   -4.85510804955365      1.97207897018697      3.73966463047245
  H   -5.49327001537732      1.60441903730575      2.93737579701881
  H   -5.48252451964615      2.53566279749780      4.43419776709873
  H   -4.46516363036864      1.11105564615513      4.28626562121929
  C   -2.34618367000927      3.87097125512808     -0.19834523572386
  H   -2.86396090393684      3.08140739776325     -0.74327548454734
  H   -1.29230873099161      3.84326157326646     -0.47639976601637
  H   -2.75314083091266      4.82859756095586     -0.53530830458212
  C   -0.71670935257431      4.74798504413334      4.47732708064291
  H   -1.13682468308032      5.56038111086892      5.07662287452612
  H   0.12641322585257      5.14898420365021      3.91692602931484
  H   -0.33819144534189      3.99423220801002      5.16865666468150
  C   -1.39446391790083      0.61252949028416      3.86874011795685
  H   -2.24745564586126      0.06662800724107      3.46765869346416
  C   -0.48172948885415      1.10686235140543      2.88536418586661
  C   -0.77474686073826      0.81948935592760      1.53121030039479
  H   -1.66397754545876      0.24679862561038      1.30121840459306
  C   0.04344377843017      1.26033741250277      0.50857444970007
  H   -0.20708517537700      1.02406555887151     -0.51820475110300
  C   1.18088421587732      2.01139456392747      0.79585573431237
  H   1.82247740148545      2.35865793666865     -0.00373100385711
  C   1.49131147127458      2.29994557900527      2.12338521192015
  H   2.37891748830375      2.87474790188814      2.35683368718698
  C   0.68099229560414      1.85772385827868      3.15257268200760
  H   0.93816269969766      2.07819941029479      4.17612897825906
