# Supplementary material for: Merging Grubbs second-generation catalyst with photocatalysis enables Z-selective metathesis of olefins: scope, limitations, and mechanism
Source: Chem Sci. 2022 Sep 22;13(41):12065–70. doi: 10.1039/d2sc03961c (PMC9600307; doi:10.1039/d2sc03961c)
Supplement: SC-013-D2SC03961C-s015 [file SC-013-D2SC03961C-s015.xyz]

65
Coordinates from ORCA-job Grubbs14_gs
  Ru  -1.12172917463783      1.41885474712194      5.62399091056692
  Cl  0.56756903158858      2.87558249409973      6.30210544964943
  Cl  -2.08078327022650     -0.69273805266817      5.75822145707215
  N   -2.95064490339481      2.67170559279990      7.44967340510967
  N   -3.13702839083584      3.64728649920479      5.50394792550519
  C   -2.52972055107056      2.63499874511833      6.16357986842283
  C   -3.80093053320790      3.82851734523447      7.74378351816675
  H   -3.26127911783744      4.54045642965864      8.37327071209211
  H   -4.70115787501365      3.51671173770006      8.27237811926624
  C   -4.08856386180851      4.38561140373033      6.34830767526929
  H   -5.11264733157987      4.18817219178264      6.02121184039949
  H   -3.90796707310963      5.45781615180941      6.27351649620902
  C   -2.67494304998984      1.68090696810918      8.44302164361909
  C   -1.62173649334029      1.85090602715732      9.34446265564016
  C   -1.37843094029479      0.82932982850180     10.26457352733796
  H   -0.54656064931902      0.93708965841576     10.95146002216608
  C   -2.17242356730845     -0.30738571949942     10.32800567735940
  C   -3.26409494044546     -0.40411484223761      9.46481403269158
  H   -3.90992812693606     -1.27291488955978      9.51922585250291
  C   -3.53657737901881      0.57524594506131      8.52233580336329
  C   -0.80697183171719      3.11254185852625      9.40142978154721
  H   -0.82395383227032      3.65527191523429      8.46241642800967
  H   0.23496116786463      2.89014423121864      9.63131805021447
  H   -1.18823010673800      3.76487638939759     10.19387625722053
  C   -1.86467437043336     -1.41823312306993     11.29446589420522
  H   -1.15824222564923     -1.09513116579567     12.05910649288014
  H   -1.42417871013230     -2.27138544102425     10.77134343741935
  H   -2.76949322528579     -1.77442934149350     11.79047411493612
  C   -4.72231088431569      0.45134967845594      7.60845951631668
  H   -5.33679147216810     -0.40128424239513      7.89573309340805
  H   -4.39813614918485      0.30033841000836      6.58012024496148
  H   -5.34911060724146      1.34581597399979      7.63650235900022
  C   -3.15838718197936      3.85071054712292      4.09393453319969
  C   -4.03627015454003      3.09115421083736      3.31241400989240
  C   -4.03292471201183      3.29298908909037      1.93599787245702
  H   -4.70266469160568      2.70488049879658      1.31841802614008
  C   -3.17738155621947      4.21419664502637      1.33415155090050
  C   -2.32071621358387      4.95286465322471      2.14460783338587
  H   -1.64553469125774      5.66829037290480      1.68985538123174
  C   -2.29439993265727      4.78879125354683      3.52782749501938
  C   -4.88002638665519      2.00862391917921      3.92471842227188
  H   -5.61840213579248      1.64407367069901      3.21157636761319
  H   -5.40862347530300      2.34706862986677      4.81660711202200
  H   -4.25358162259273      1.16575042092368      4.22787947015791
  C   -3.16059456806717      4.37942673223927     -0.16157474299758
  H   -2.59513003221419      3.57190952506770     -0.63506744085801
  H   -2.69404347463776      5.32087675595047     -0.45169242374932
  H   -4.16994885659432      4.35669706576063     -0.57549716979586
  C   -1.32381108411568      5.55328207095553      4.38057655115103
  H   -1.83148896129012      6.09890371803480      5.17896485281438
  H   -0.76869909468939      6.27288775621521      3.78000394991210
  H   -0.61250478684391      4.87697910665056      4.85869730826301
  C   -1.08019761405019      1.63293484689607      3.81252889060065
  H   -1.89027941349868      2.08920235580400      3.25566458871690
  C   -0.03312941860699      1.07064954028446      2.98379507300422
  C   -0.27494212570732      0.92548860575840      1.60682733692513
  H   -1.21977950281799      1.26945840895546      1.20419550332875
  C   0.66923941866832      0.34286867572839      0.77751210020278
  H   0.46518202115611      0.23068693843809     -0.27987324397882
  C   1.88124335464589     -0.09399630855574      1.30414945720666
  H   2.62214212642859     -0.54544517974723      0.65659804213522
  C   2.14581682037474      0.06144854091464      2.66254798623223
  H   3.09451042514987     -0.26387979738118      3.06924523385042
  C   1.20272349738258      0.63811631581902      3.49598680221452
  H   1.43148446858490      0.78781301038950      4.54343900800042
