# Supplementary material for: Merging Grubbs second-generation catalyst with photocatalysis enables Z-selective metathesis of olefins: scope, limitations, and mechanism
Source: Chem Sci. 2022 Sep 22;13(41):12065–70. doi: 10.1039/d2sc03961c (PMC9600307; doi:10.1039/d2sc03961c)
Supplement: SC-013-D2SC03961C-s016 [file SC-013-D2SC03961C-s016.xyz]

65
Coordinates from ORCA-job Grubbs14_mecp_from_gs_fromgeo33
  Ru  -0.95736143819876      1.58153669260190      5.85696352038990
  Cl  1.01438320009595      2.86533406011357      5.96405447109136
  Cl  -0.25294964781478     -0.49428085523664      6.65600043169431
  N   -3.27221891546962      2.55793554219150      7.39420423809338
  N   -3.41526775309272      3.53122809383630      5.45501150214391
  C   -2.70554649838653      2.65964453179485      6.18649305318426
  C   -4.48421247476939      3.37527951283458      7.54451926248351
  H   -4.40086901411748      4.02284311982984      8.41720006696987
  H   -5.35916424063375      2.73614370512167      7.67755606877264
  C   -4.51284797623399      4.15414921480570      6.22205820552082
  H   -5.45721201122388      4.04972217710000      5.68954891550045
  H   -4.31083437009370      5.21874094164276      6.35523316928257
  C   -2.77929814443911      1.68974467000761      8.41931102281345
  C   -1.83048519664622      2.18162632555246      9.32111387770027
  C   -1.33749410096926      1.31026909946242     10.28651027655998
  H   -0.58864669644615      1.66976090647283     10.98268965174906
  C   -1.76488167918390     -0.01150184094720     10.36799995751325
  C   -2.72101123392228     -0.45974040841322      9.46178820653570
  H   -3.05067880336084     -1.49101869795312      9.50273306241953
  C   -3.23471820364229      0.36947063807253      8.47336770329681
  C   -1.31373552070697      3.59028973172207      9.21792227686462
  H   -0.69733698170527      3.71615665137907      8.32438874027191
  H   -0.69765170095561      3.83436271907284     10.08233528485950
  H   -2.12465553591590      4.31969613899023      9.16368727734081
  C   -1.16565628344130     -0.95243166247606     11.37564122152318
  H   -0.80554449404198     -0.41930807045510     12.25597325823984
  H   -0.31469918188696     -1.48129698214157     10.93761005806807
  H   -1.88805317215314     -1.70306673348717     11.69889580465299
  C   -4.17892734468405     -0.17263716691193      7.43750344683236
  H   -4.58176753659189     -1.13415901714632      7.75246612211660
  H   -3.64874511548000     -0.32458309965762      6.49426337957990
  H   -5.01551812740255      0.49927770273444      7.24153750261494
  C   -3.12090760273863      3.94834075782222      4.12055655484014
  C   -3.86694478614666      3.40837615076109      3.06566863522425
  C   -3.53402757749807      3.77490795191350      1.76794009984219
  H   -4.09008093806774      3.34518778059313      0.94260698586601
  C   -2.49085146550813      4.66040427151492      1.50291773115876
  C   -1.80242629254221      5.21110114466670      2.57720710939940
  H   -1.00110891980324      5.91622492579259      2.38925255784597
  C   -2.10311747247678      4.87715073781982      3.89658544749022
  C   -4.97716311907807      2.42445886874983      3.31804895461980
  H   -5.25847658906478      1.91888523376048      2.39533004668564
  H   -5.87267677947689      2.91938605748059      3.70385163099786
  H   -4.68499995840818      1.66839545394785      4.04792519413912
  C   -2.10420681151275      4.98400361912876      0.08608658057638
  H   -1.47891927619601      4.18922267798387     -0.33061593063302
  H   -1.53585421577590      5.91263528168034      0.03143761654594
  H   -2.98245437222958      5.07979704971025     -0.55429072485340
  C   -1.32823460725473      5.48600261996952      5.02920191787246
  H   -1.96450141592936      5.69547595887128      5.88986645967241
  H   -0.86333695237446      6.41902751629154      4.71226916464774
  H   -0.53689019084139      4.81227746289957      5.36404303199163
  C   -1.42710051810389      1.23445818172824      4.10318996687405
  H   -2.38464334213557      1.55122477035802      3.69985264381982
  C   -0.60543044529360      0.58849337948300      3.10231938685529
  C   -1.15180782709607      0.41863387813174      1.81608828092771
  H   -2.15132062942907      0.78749241197554      1.62223099013699
  C   -0.43302324549822     -0.20407359990914      0.81007279213820
  H   -0.87139320869458     -0.33157782111182     -0.17168584473806
  C   0.85575047282421     -0.66313439870682      1.06501010207341
  H   1.42219682995968     -1.15034661877052      0.28127457894855
  C   1.41836230856605     -0.49046824978572      2.32742642775802
  H   2.42340800505768     -0.84089266101612      2.52294199638288
  C   0.70224714958956      0.12808773692559      3.33768586983306
  H   1.14570998669232      0.25926982882634      4.31327070837915
