# Supplementary material for: Merging Grubbs second-generation catalyst with photocatalysis enables Z-selective metathesis of olefins: scope, limitations, and mechanism
Source: Chem Sci. 2022 Sep 22;13(41):12065–70. doi: 10.1039/d2sc03961c (PMC9600307; doi:10.1039/d2sc03961c)
Supplement: SC-013-D2SC03961C-s017 [file SC-013-D2SC03961C-s017.xyz]

65
Coordinates from ORCA-job Grubbs14_mecp
  Ru  -1.54883785339619      0.68751330224611      5.72209475830043
  Cl  0.51628139539146      1.37316173699439      6.48967946736676
  Cl  -3.13239844535697     -0.99697747634926      5.92528133858673
  N   -3.00366038888980      2.55747585982697      7.49693714252777
  N   -2.99915138165101      3.31748770582278      5.45310100994157
  C   -2.60234785170260      2.31076806334951      6.24084227660845
  C   -3.71419959487816      3.83772484101552      7.63352688372412
  H   -3.15522927392744      4.50754829313607      8.28906477678934
  H   -4.70246253401096      3.67768175118465      8.06465391563819
  C   -3.77291442196697      4.33826430773483      6.18336669486134
  H   -4.79059610509110      4.38075542695470      5.79232994006153
  H   -3.31639635055177      5.31926480544238      6.05543557835621
  C   -2.79276137126908      1.67124193287741      8.59929194739401
  C   -1.64261127275845      1.80328808317714      9.38304998012262
  C   -1.43214534103399      0.86922571972810     10.39600926915561
  H   -0.52867930982459      0.94120320604567     10.99023309181005
  C   -2.34079951022566     -0.15060587548149     10.65407933189058
  C   -3.51334314077991     -0.20193849062427      9.90185998669576
  H   -4.24469928629673     -0.97478560155642     10.10834648489889
  C   -3.76576609055000      0.70093281297977      8.87787036623008
  C   -0.68318831763555      2.94666040925915      9.20386085162118
  H   -0.66921970888558      3.31523639905732      8.18275261119037
  H   0.33162632713601      2.64240842290188      9.45609576160162
  H   -0.95823435998818      3.77184628362761      9.86837967628672
  C   -2.06432888999730     -1.19066061280854     11.70521334178563
  H   -1.29695285417282     -0.85725297768015     12.40416704445281
  H   -1.71300058110199     -2.11740136229632     11.24374297643998
  H   -2.96556748197625     -1.43114184016069     12.27168224427207
  C   -5.06637150144586      0.65777694905296      8.12585200552155
  H   -5.55416730342373     -0.30629593393336      8.26048072173198
  H   -4.92229994239941      0.80731481110816      7.05886478979059
  H   -5.74864688444428      1.43071731448791      8.49476308253548
  C   -2.81699366421993      3.42548880342341      4.04131557836232
  C   -3.74160463082097      2.81837006412373      3.18886535139852
  C   -3.56512238148682      2.97528315470292      1.81802359157769
  H   -4.26460384170162      2.49672190924784      1.14222864109623
  C   -2.50591798694717      3.71206803493134      1.29441079731992
  C   -1.59939240482209      4.29129806504684      2.17618243304297
  H   -0.74500701871832      4.82964094040765      1.78432652376734
  C   -1.73350296364370      4.15756709704145      3.55333154999008
  C   -4.86135659428115      1.97955871943580      3.73843916845854
  H   -5.49889844020563      1.61597982304088      2.93380705968493
  H   -5.48820701372991      2.54416642387250      4.43266211618891
  H   -4.47665288412781      1.11554204637067      4.28403153276415
  C   -2.33673696680033      3.87627535749925     -0.19022871914745
  H   -2.85171857306600      3.08650433506640     -0.73751060838006
  H   -1.28232093460750      3.85128012880160     -0.46607122235353
  H   -2.74551512146253      4.83352319525002     -0.52616131866554
  C   -0.71497106746662      4.74136944908036      4.49015590346767
  H   -1.13441439922287      5.55349030562585      5.09031340820583
  H   0.12944745023729      5.14203387023093      3.93147196671641
  H   -0.33819582622251      3.98585364751862      5.18041204687781
  C   -1.37751957615360      0.57767092534323      3.83734091360936
  H   -2.24370494174977      0.05237373422457      3.43709628227283
  C   -0.47276150974701      1.09077505923121      2.85699553292240
  C   -0.76518540422265      0.81440019404347      1.50018222981029
  H   -1.65261095536954      0.24083845105960      1.26525229381564
  C   0.05149022899504      1.26615248964147      0.48123217054435
  H   -0.19869493750814      1.03710138044663     -0.54732343596952
  C   1.18567140024135      2.02046572749850      0.77352219791826
  H   1.82510904341738      2.37740353834454     -0.02346942265166
  C   1.49455109504586      2.29969542019098      2.10330467229785
  H   2.37906629066503      2.87736445689905      2.34158255321631
  C   0.68720045716742      1.84440580565934      3.12928142537602
  H   0.94431369964022      2.05851517957838      4.15423543827399
