# Supplementary material for: Merging Grubbs second-generation catalyst with photocatalysis enables Z-selective metathesis of olefins: scope, limitations, and mechanism
Source: Chem Sci. 2022 Sep 22;13(41):12065–70. doi: 10.1039/d2sc03961c (PMC9600307; doi:10.1039/d2sc03961c)
Supplement: SC-013-D2SC03961C-s018 [file SC-013-D2SC03961C-s018.xyz]

26
Coordinates from ORCA-job estilbene_gs
  C   -0.00436376293830     -1.28190530310259     -2.81103895814783
  H   -0.00665059668463     -2.28667519603933     -2.40552187711554
  C   0.00673614312236     -1.09585310313544     -4.18641935484233
  H   0.01196880038486     -1.95511282734729     -4.84510033686895
  C   0.01053600051548      0.18840792606110     -4.71484638175129
  H   0.01880383727073      0.33947424782115     -5.78690693360726
  C   0.00181833328344      1.28187586259160     -3.85191946153839
  H   0.00212995473871      2.28689805672090     -4.25510130338882
  C   -0.00892661984383      1.09518153434684     -2.48018790801513
  H   -0.02008531826709      1.96107954364001     -1.83141334712946
  C   -0.01043346228121     -0.19440065915075     -1.92812983631512
  C   -0.01871518595778     -0.45516783990086     -0.49166711750360
  H   -0.05846978378033     -1.50705464748102     -0.22770865976370
  C   0.00445228377434      1.28189653392421      2.81101580958920
  H   0.00681405340868      2.28666142893932      2.40548611321205
  C   -0.00664043159642      1.09587150222434      4.18640003731777
  H   -0.01180229568652      1.95514725055246      4.84506007768177
  C   -0.01053829362998     -0.18837859585401      4.71485416581646
  H   -0.01880132120850     -0.33942609043262      5.78691753241621
  C   -0.00190756786001     -1.28186324558997      3.85194568716503
  H   -0.00229827999051     -2.28687887135373      4.25514481447070
  C   0.00883021766262     -1.09519366542154      2.48020930879388
  H   0.01991015875571     -1.96110320505845      1.83144789493493
  C   0.01043223748239      0.19437792278455      1.92812515860017
  C   0.01871867582466      0.45512716574891      0.49165953743426
  H   0.05848322350113      1.50701227451223      0.22769633855501
